# Supplementary material for: Stimulation of Tomato Drought Tolerance by PHYTOCHROME A and B1B2 Mutations
Source: Int J Mol Sci. 2023 Jan 13;24(2):1560. doi: 10.3390/ijms24021560 (PMC9864191; doi:10.3390/ijms24021560)
Supplement: Supplementary file 1 [file ijms-24-01560-s001.zip]

Archive with 2 entries (2 files):
- ijms-2020679 supplementary tables final.pdf
- ijms-2020679 supplemmentary figures final.pptx
